# Supplementary material for: Comparison of Chemical Constituents in Pseudostellariae Radix with Different Dosage Forms Based on HPLC-Q-Exactive Orbitrap/MS Combined with Multivariate Statistical Analysis
Source: Evid Based Complement Alternat Med. 2021 May 8;2021:6644127. doi: 10.1155/2021/6644127 (PMC8128553; doi:10.1155/2021/6644127)
Supplement: Supplementary Materials — Table S1. Components identified with significant differences from Pseudostellariae Radix with different dosage forms in the positive ion mode (p < 0.05). Table S2. Components identified with significant differences from Pseudostellariae Radix with different dosage forms in the negative ion mode (p < 0.05). [file 6644127.f1.zip]

Archive with 2 entries (2 files):
- 6644127.f1/Table S1.docx
- 6644127.f1/Table S2.docx
